# Supplementary material for: Cyclosporine A alleviates colitis by inhibiting the formation of neutrophil extracellular traps via the regulating pentose phosphate pathway
Source: Mol Med. 2023 Dec 13;29:169. doi: 10.1186/s10020-023-00758-8 (PMC10720086; doi:10.1186/s10020-023-00758-8)
Supplement: Supplementary file 2 — Additional file 2: Table S1. NETs-related genes. [file 10020_2023_758_MOESM2_ESM.xlsx]

## Sheet: Table S1
	abbr
1	S100A8
2	S100A9
3	S100A12
4	CAT
5	LYZ
6	ENO1
7	ACTB
8	ACTN1
9	ACTN4
10	TKT
11	MNDA
12	KRT10
13	ACTG1
14	LCP1
15	MPO
16	LTF
17	ELANE
18	CTSG
19	AZU1
20	PRTN3
21	MYH9
22	PADI4
23	DEFA3
